# Supplementary material for: Dietary Intakes and Eating Behavior between Metabolically Healthy and Unhealthy Obesity Phenotypes in Asian Children and Adolescents
Source: Nutrients. 2022 Nov 12;14(22):4796. doi: 10.3390/nu14224796 (PMC9697734; doi:10.3390/nu14224796)
Supplement: Supplementary file 1 [file nutrients-14-04796-s001.zip]

Archive with 1 entries (1 files):
- nutrients-1967112-supplementary.pdf
